# Supplementary material for: Impact of Covid-19 on health-related quality of life of patients: A structured review
Source: PLoS One. 2021 Oct 28;16(10):e0259164. doi: 10.1371/journal.pone.0259164 (PMC8553121; doi:10.1371/journal.pone.0259164)
Supplement: S1 Data — (XLSX) [file pone.0259164.s001.xlsx]

## Sheet: Data from reviewed papers
S.N.	First author and publication year	Study title	Study type and country	Sample size (male, female) , % of confirmed cases	Tools used to assess the quality of life (e.g. mental health, physical health etc.)	Major outcomes: HRQoL and Factors affecting HRQoL	main characteristics of the study	Population	Age, illness severity, hospitalised or not	Assessment time from onset of symptoms, how patients were recruited	Additional information
1	Nguyen et al. 2020	People with Suspected COVID-19 Symptoms Were More Likely Depressed and Had Lower Health-Related Quality of Life: The Potential Benefit of Health Literacy	cross-sectional study, Vietnam	3947 (with suspected Covid-19 symptoms: 1387; without suspected Covid-19 symptoms: 2560, male 1747, female 2197) *With suspected cases vs without suspected cases	36-Item Short Form Survey (SF-36)	HRQoL (SF-36) score: without suspected Covid-19 symptom (mean, SD): 73.6+ 15.2; with suspected Covid-19 symptoms (mean, SD): 62.1+ 18.8 (p<0.001 for both)	* Recruicted from outpatient department * compared suspected covid cases vs non suspected covid cases * Recruitment was done during hospital (outpatient visit) * Patients were not in emergency conditions	* 100% suspected covid 19 * 0% confirmed cases	* Age 18 yrs and over (range 18 yrs to 85 yrs) * Patients were not in emergency conditions * All not hospitalised cases	* HRQoL was assessed on around 2 weeks from onset of symptoms * Patients recruitment was done during outpatient visit	In multivariate analysis, HRQoL score was significantly lower (risk factors) in the people with S-COVID-19-S (regression coeffcient (B) -7.92 (95%CI, -8.95, -6.89, p < 0.001); aged 60 years or older (B, -3.60; 95%CI, -5.13, -2.08, p < 0.001), ever married (B, -2.82; 95%CI, -4.12, -1.51, p < 0.001), with comorbidity (B, -2.81; 95%CI, -4.18, -1.45, p < 0.001). HRQoL score was significantly higher (…
2	Chen et al. 2020	Predictors of Health-Related Quality of Life and Influencing Factors for COVID-19 Patients, a Follow-Up at One Month	cross-sectional study, China	361 (male 186, female 175) * All confirmed cases	Short-Form 36-item questionnaire (SF-36)	HRQoL (SF 36) sample Covid-19 patients (after 1 month of discharge) Physical functioning (PF) (mean, SD): Covid +ve male patients (n=186): 95.13+9.11, covid +ve female (n=175): 93.17+10.26 Role limitation due to physical problem (RP): male C +ve 71.37+34.73, c +ve female 72.29+36.40 Bodily pain (BP): c +ve male 95.59+10.36, c +ve female 91.95+16.49 General health (GH): c +ve male 78.31+17.37, c +…	* all lab confirmed * discharged from hospital * HRQoL assessment at first month of follow up at hospital ward * patients were dividied into 4 gorups- mild, moderate, serere, critical	* 100% confirmed cases * cases were compared with chinese general popn	* Age 10 to 89 (mean 47.22, SD 13.03) * 90.6% were mild cases, but all previously hospitalised	*Assessed around 6 weeks from onset of symptoms * Patients recruitment was done during first outpatient visit (at first month follow up)	Age was negatively associated with PF, RP, but positively associated with VT (p<0.05). PF, BP, and RE were negatively associated with the female sex (p< 0.05). The severity of the clinical subtype was significantly negatively associated with the PF, GH, RE, and MH (p<0.05). Length of stay (LOS) was negatively associated with RE and RP, and positively associated with VT (p<0.05). In addition, ther…
3	Liu et al. 2020	Respiratory rehabilitation in elderly patients with COVID-19: A randomized controlled study	prospective, quasi-experimental study, China	72 (male 49, female 23); 36 with respiratory rehabilitation proram and 36 without it) * All confirmed cases	Short-Form 36-item questionnaire (SF-36)	SF-36 (QoL)(M+SD): (This result was for control group, i.e. no intervention) Physical health: 6 weeks ago 53.2+7.7 vs after 6 weeks 54.1+7.5 Body role function: 6 weeks ago: 61.3+7.2 vs after 6 weeks 62.0+7.3 Physical pain: 6 weeks ago: 63.5+8.1 vs after 6 weeks 62.9+7.9 General health: 6 weeks ago: 61.8+8.4 vs after 6 weeks 61.4+6.9 Energy or Vitality: 6 weeks ago: 60.5+7.1 vs after 6 weeks 61.2…	* this study was conducted in elderly population (65 yrs and over) * Severity not reported	* 100% confirmed cases * cases vs interventions *	* Age 65 yrs and above * Mean (SD) age 68.9 (7.6) * Severity not reported, *All hospitalised patients	* HRQoL assessed around 2 weeks and 6 wees from onset of symptoms *Study conducted during hospitalisation	risk factors not reported
4	Guo et al. 2020	Correlation Study of Short-Term Mental Health in Patients Discharged After Coronavirus Disease 2019 (COVID-19) Infection without Comorbidities: A Prospective Study	Questionnaire survey, China	254 (male 119, female 135) * All confirmed cases	Short Form 36 (SF-36) to evaluate the psychometric properties	SF 36 scales (univariate analysis) (after one month of discharge) Vitality (Median, IQR): female 85 (77.5-92.5) vs male 90 (75-92.5), p=1 Social functioning (Median, IQR): female 66.6 (44.44-88.8) vs male 77.7 (44.44-100), p=0.38 Role-emotional (Median, IQR): female 100 (0.0-1(s 84 (74-92), p=0.12 [They did not report other items] There were significant differences in the VT scores and MH scores …	* patients without comorbidities * assessment after a month	* Patients diagnosed with Covid-19 (confirmed cases) * All previously hospitalised patients	* Age 18 yrs or over * Mean, sd of age not reported *Age group: 18-46 yrs: 130; 46-69 yrs: 106; >69 yrs: 5 * Patients without comorbidities, but all previously hospitalised	*HRQoL assessed around 6 weeks from onset of symptoms * Questionnaire survey conducted	In univariate analysis of independent risk factors, according to the comparison of whether the duration of positive nucleic acid was greater than 20 days, the positive nucleic acid duration was independently related to the decreased role-emotional value [100, IQR (66–100) vs 100, IQR (0, 100); p = 0.0156]. In addition, multivariable linear regression model showed that male sex and positive nuclei…
5	van den Borst et al. 2020	Comprehensive health assessment three months after recovery from acute COVID-19	Prospective observational study, Netharland	124 (male 74, female 50) * Confirmed and clinically suspected cases with > 6 weeks of symptoms	SF-36	3 months after recovery: Scores on all domains of the SF-36 were lowered, especially on the domains role functioning, energy/fatigue and general health. This was most outspoken in the domains fatigue (69%), functional impairments in daily life (64%), and general quality of life (72%).	* 27 with mild, 51 with moderate, 26 with severe and 20 with critical disease. * Critical disease patients had a mean (SD) of 15 (8) ICU treatment days	* All hospitalised before but invited at outpatinets after 3 months of actue covid recovery * Also, non-admitted patients with mild disease symptoms persisting >6 weeks	* Mean age 59, SD 14 yrs * 37% severe or critical patients rest mild or moderate *Both hospitalised and non-hospitalised	*HRQoL assessed around 13 weeks from onset of symptoms * All patients were invited at outpatients after 3 months of acute Covid-19 recovery	None
6	Daher et al. 2020	Follow up of patients with severe coronavirus disease 2019 (COVID-19): Pulmonary and extrapulmonary disease sequelae	prospective study, Germany	33 (male 22, female 11) * All confirmed cases	St. George’s Respiratory Questionnaire (SGRQ), EQ-5D-5L (Euro Quality of life - five Dimensions - five Levels)	EQ-5D-5L (after 6 weeks of discharge) mobility (walking): 2 (1-3) self-care: 1(1-1) usual activities: 2(1-3) pain/discomfort: 2(1-3) anxiety/depression: 2(1-2) EQ VAS: 63(53-80) SRGQ Symptoms score: 34 (9-57) Activity score: 54(19-78) Impacts score: 12(2-33) Total score: 26 (7-42)	* Hospitalized COVID-19 patients not requiring mechanical ventilation were included and followed 6 weeks after discharge. * 33 patients with severe disease were included	* Only symptomatic patients with severe disease needing hospitalization were included. * Lab confirmed cases	*Age mean (SD): 64 yrs (3) * All patients had severe disease *All hospitalised before but discharged 6 weeks ago	*HRQoL assessed around 8 weeks from onset of symptoms * Those who came for follow up at 6 weeks after discharge were recreuited in the study	* At follow-up there were no thromboembolic complications in any patient. 11 patients (33%) had dyspnea, 11 (33%) had cough, and 15 (45%) suffered from symptoms of fatigue. * excluded patients with Acute Respiratory Distress Syndrome (ARDS) who needed mechanical ventilation in the intensive care unit (ICU) during their stay
7	Arab-Zozani et al. 2020	Health-Related Quality of Life and its Associated Factors in COVID-19 Patients	Cross-sectional study, Iran	409 (male 247, female 162) *All confirmed cases	EQ-5D-5L	% of patients reporting no problems (healthy state) for: mobility 53.34%, self-care 87.75%, usual activities 58.97%, pain/discomfort 57.97% and anxiety/depression 41.26%. Patients only reported unable to/extreme problems for the anxiety dimension. The mean EQ-5D-5L index values: 0.6125 ± 0.006. Mean EQ-5D-5L index score (Mean, SD): male 0.628 (0.201) vs female 0.585 (0.198), p=0.002 Significant f…	* Telephone interview was conducted	* patients who had been discharged from hospital were selected using a systematic sampling.	* Mean age: 58.4 ± 18.21 years * Age groups: ≤40: 6.6%, 41-50 yrs: 26.4%, 51-60 yrs: 40.84%, >60: 26.16 % * All patients previously hospitalised, with 18% admitted in ICU	*HRQoL assessed around 4-6 weeks from onset of symptoms * Telephone interview was conducted	* the majority were males, aged 51 to 60 years, married, unemployed, with a primary level of education, * ICU (n)= 74 (18.09%), non-ICU 335 (81.91%) [30% of the patients who were treated in the intensive care unit (ICU) were more than 60 years old] * 64% diabetes, 59.9% hypertension, 51.8% cholerterol (in the sample)
8	Halpin et al. 2020	Postdischarge symptoms and rehabilitation needs in survivors of COVID‐19 infection: A cross‐sectional evaluation	Telephone interviews, UK	100 (male 54, female 46) * All confirmed cases	EQ‐5D‐5L	Follow up interview after 4 to 8 weeks: Ward patients (n=68) vs ICU Patients (n=32); Mean EQ-5D-5L : ward patients 0.724, ICU patients 0.693 Worsened mobility: ward patients 30.9%, ICU 50% Worsened self-care: ward patients 17.6%, 12.5% Worsened usual ativities: ward patients 36.8%, ICU patients 29.4% Worsened pain/discomfort: ward patients 14.7%, ICU patients 28.1% Worsened anxiety/depression: wa…	* EQ‐5D‐5L telephone version was also completed, telephone interview * 32 participants required treatment in intensive care unit (ICU group) and 68 were managed in hospital wards without needing ICU care * The next most common symptoms were breathlessness (65.6% in ICU group and 42.6% in ward group) and psychological distress (46.9% in ICU group and 23.5% in ward group). There was a clinically si…	* survivors discharged from a large University hospital * PCR test confirmed or Covid-19 confirmed,	* Age 18 yrs or over * Age (median, range) in years: Ward patients 70.5 yrs (20‐93); ICU patients 58.5 yrs (34‐84) * All patients previously hospitalised *32% participants admitted in ICU	*HRQoL assessed around 6-10 weeks from onset of symptoms * Telephone interview was conducted	* Hypertension: Ward patients (n, %): 27 (39.7); ICU (n, %): 14 (43.8) * Diabetes: Ward (n, %) 20 (29.4) vs ICU (n, %) 9 (28.1) * There was no difference in age, ethnicity, or BMI between the participants with these problems and those without, but 67% of those with these problems were female. Sixty‐one percent of female ward patients reported these problems, compared with 29% of male ward partici…
9	Lerum et la. 2020	Dyspnoea, lung function and CT findings three months after hospital admission for COVID-19	Prospectie cohort study, Norway	103 (male 54, female 49) * All confirmed cases	EQ-5D-5L	HRQoL (EQ-5D-5L) score at 3 months follow up visit: : Participants admitted to ICU had a higher median score on usual activities than participants admitted to regular wards only, 4 (25-75th percentile 2-4) vs 2 (1-2), respectively (p=0.014)). The median EQ-5D index scores (SD) were 0.61 (0.23) and 0.72 (0.19) for ICU and non-ICU patients, respectively (p=0.087).	* Length of stay (days) (Med, IQR): total- 6 (3, 11), ICU -17 (12, 25), non-ICU 5 (3, 9) [<0.001] * ICU admission (n, %): 15 (15)	* Covid confirmed and discharged from hospital were recruited in this study	* Age 18 years or above * Median age (IQR) yrs: 59 (49, 72) * All hospitalised before but discharged at the assessment time	*HRQoL assessed around 8 weeks from onset of symptoms * Eligible patients were invited by mail about six weeks after hospital discharge and recruited	None
10	Meys et al. 2020	Generic and Respiratory-Specific Quality of Life in Non-Hospitalized Patients with COVID-19	cross-sectional study, Belgium	210 (male 26, female 184) * Covid-19 confirmed or suspected cases	EQ-5D-5L, Clinical COPD Questionnaire (CCQ)	79+ - 17 days from onset of symptoms: Mean EQ-5D index score (mean, SD) was 0.62 (± 0.19), 40% of the patients had an EQ-5D index that was below the fifth percentile,Mean EQ-VAS was 50.7 ± 18.9 (range: 0–99). The usual activities andpain/discomfort dimensions showed the greatest self-reported impairment with 67% and 70% of the cohort reporting at least moderate problems, respectively. The self-ca…	* completed an online survey * Participants were asked to fill in aweb-based survey * majority were highly educated (64%), had no comorbidities before the COVID-19 infection (62%) and had never smoked (74%). * Forty-nine patients (23%) had a confirmed COVID-19 diagnosis based on CT/RT-PCR testing, whereas 105 patients (50%) were medically diagnosed with COVID-19 based on symptoms	* former patients with confirmed/suspected COVID-19 who have never been admitted to the hospital * 210 non-hospitalized patients for final analyses (88% women)	* Aged 18 years and over * Data of 210 non-hospitalized patients (88% women, age 45 (11) years) * All non-hospitalised patients	*HRQoL assessed around 10-12 weeks from onset of symptoms * Completed an online survey	* 40% of the patients demonstrating an EQ-5D index that was below the fifth percentile of normative values, indicating poor generic quality of life. * The mean CCQ score was 2.01 0.98 points, while 123 respondents (59%) had a total score 1.9 points, indicating poor respiratory-specific quality of life. Overall Eq-5D-5L Score for 210 patients (mean, SD): Mobility: 2.42 ± 1.04 Self-care: 1.19 ± 0.5…
11	Santus et al. 2020	Changes in quality of life and dyspnoea after hospitalization in COVID-19 patients discharged at home	observational study, Italy	20 (17 male, 3 female ) *All confirmed cases	St George’s Respiratory Questionnaire (SGRQ),	HRQoL (SGRQ) score: (T0: at hospital discharge, T1: at 15 days after hospital discharge) Mean (SD) SGRQ total score: At T0 25.5 (15.5) vs at T1 16.9 (13.2) (p<0.01) Mean SGRQ symptoms score: At T0 33.7 (18.0) vs at T1 16.7 (12.9) (p<0.01) Mean SGRQ activity score: At T0 35.7 (24.2) vs at T1 28.3 (23.3) (p<0.01) Mean SGRQ impact score: At T0 17.3 (15.9) vs at T1 10.6 (10.7) (p<0.01) (65% of patien…	*Questionnaires were completed by participants at the time of hospital discharge (T0) and on Day 15 post-discharge (T1): * Mean duration of hospitalisation was 17.7 days.	* Participants of the inpatient observational study with COVID-19-related pneumonia and severe respiratory failure, if they were discharged from hospital to home.	* Mean age of 55 years (SD 15) * All hospitalised patients * All discharged from high dependency unit	*HRQoL assessed around 2 weeks and after 4 weeks (32-33 days) from onset of symptoms *Questionnaires were completed by participants at the time of hospital discharge and on Day 15 post-discharge	* Any cardiovascular disease (n, %): 12 (60), Hypertension 8 (40)
12	Jacobs et al. 2020	Persistence of symptoms and quality of life at 35 days after hospitalization for COVID-19 infection	prospective cohort study, USA	183 (male 112, female 71) *All confirmed cases	PROMIS tool (v1.0 and v1.2-Global Health)	At 35 days after discharge (± 5): At 35 days after discharge (±5): General health: poor, fair- 20.2%, good- 38.2%, very good/excellent- 41.5%; Quality of life: poor, fair- 23.2%, good- 37%, very good/excellent- 39.8%; Physical health: poor, fair-27.1%, good- 34.2%, very good/excellent- 38.7%; Mental health: poor, fair- 16.9%, good- 39.3%, very good/excellent- 43.7%; Fatigue: severe, very severe: …	* was administered by email (23%) or telephone call (48%) to participants 35 (± 5) days following their hospital discharge	* study of individuals with COVID-19 infection requiring hospitalization sought to identify as primary outcomes, the persistence of symptoms in patients with COVID-19 infection* * 100% PCR test confirmed	* Aged 18 or older; * Median age was 57 years (interquartile range [IQR] 48–68; range 25–85) * All previously hospitalised, * 95.4% of all participants were classified as mild severity of illness	*HRQoL assessed around 6 weeks from onset of symptoms * Questionnaire was administered by email (23%) or telephone call (48%) to participants	* Males represented 61.5%. The median BMI (Body Mass Index) [18], was 30.0 (IQR 27.3–33.5), with 36% categorized as overweight and 49.1% as obese. Obesity, hypertension (47.5%), diabetes (28.4%), hyperlipidemia (10.9%), were highly prevalent, components of the metabolic syndrom * The majority of participants (89.6% overall) required oxygen support during hospitalisation * But, 95.4% of all partic…
